# Supplementary material for: Mitochondrial DNA Reveals the Trace of the Ancient Settlers of a Violently Devastated Late Bronze and Iron Ages Village
Source: PLoS One. 2016 May 13;11(5):e0155342. doi: 10.1371/journal.pone.0155342 (PMC4866787; doi:10.1371/journal.pone.0155342)
Supplement: S1 Table — Primers information for coding region positions 7028 and 11467 studied in some modern samples is also shown. (XLSX) [file pone.0155342.s005.xlsx]

## Sheet: Hoja1
	S1 Table. Sequence, size (bp) and source of each primer used for PCR amplification and sequencing of the ancient samples of La Hoya. Primers information for coding region positons 7028 and 11467 studied in some modern samples is also shown.
	Hypervariable segment	ID	Sequence (5'->3')	Size (bp)	Source
	HVS-Ia	L15988	AAGTCTTTAACTCCACCATTAGC	23	Cardoso et al. 2010. Variability of the entire mitochondrial DNA control region in a human isolate from the Pas Valley (northern Spain). J Forensic Sci 55 (5): 1196–1201.
	HVS-Ia	H16166	GGGTTTTGATGTGGATTGGG	20	Naue et al. 2011. Factors affecting the detection and quantification of mitochondrial point heteroplasmy using Sanger sequencing and SNaPshot minisequencing. Int J Legal Med125(3): 427-36,
	HVS-Ib	L16159	TACTTGACCACCTGTAGTAC	20	Wilson et al. 1995. Validation of mitochondrial DNA sequencing for forensic casework analysis. Int J Legal Med 108(2): 68-74.
	HVS-Ib	H16311	TACGGTAAATGGCTTTATGT	20	Present study
	HVS-Ic	L16287	CACCCACTAGGATACCAACAAAC	23	Present study
	HVS-Ic	H16406	CGGGATATTGATTTCACGGAGG	22	Cardoso et al. 2011. The maternal legacy of Basques in northern navarre: New insights into the mitochondrial DNA diversity of the Franco-Cantabrian area. Am J Phys Anthropol 145(3): 480-8.
	HVS-IIa	L12	ACATCACGATGGATCACAGGTC	22	Cardoso et al. 2010. Variability of the entire mitochondrial DNA control region in a human isolate from the Pas Valley (northern Spain). J Forensic Sci 55 (5): 1196–1201.
	HVS-IIa	H142	GTGCGATAAATAATAGGATGAGGC	24	Present study
	HVS-IIb	L135	CTATGTCGCAGTATCTGTCTT	21	Present study
	HVS-IIb	H285	GGGGTTTGGTGGAAATTTTTTG	22	Wilson et al. 1995. Validation of mitochondrial DNA sequencing for forensic casework analysis. Int J Legal Med 108(2): 68-74.
	HVS-IIc	L281	AGCCACTTTCCACACAGACATC	22	Present study
	HVS-IIc	H408	ACTGTTAAAAGTGCATACCGCC	22	Cardoso et al. 2011. The maternal legacy of Basques in northern navarre: New insights into the mitochondrial DNA diversity of the Franco-Cantabrian area. Am J Phys Anthropol 145(3): 480-8.
	HVS-III	L394	CACCAGCCTAACCAGATTTC	20	Palanichamy et al. 2004. Phylogeny of mitochondrial DNA macrohaplogroup N in India, based on complete sequencing: implications for the peopling of South Asia. Am J Hum Genet 75(6): 966-78.
	HVS-III	H524	GGTATGGGGTTAGCAGCG	18	Present study
	Coding region position	ID	Sequence (5'->3')	Size (bp)	Source
	7028	L6999	GCAAACTCATCACTAGACATC	21	Present study
		H7048	GGCAAATACAGCTCCTATT	19
	11467	L11449	CATCGCTGGGTCAATAGT	18
		H11536	TAGGGATAGTACAAGGAAGGG	21
