# Supplementary material for: Mitochondrial DNA Reveals the Trace of the Ancient Settlers of a Violently Devastated Late Bronze and Iron Ages Village
Source: PLoS One. 2016 May 13;11(5):e0155342. doi: 10.1371/journal.pone.0155342 (PMC4866787; doi:10.1371/journal.pone.0155342)
Supplement: S2 Table — Chronology, population acronym, number of individuals and source reference are shown. (XLSX) [file pone.0155342.s006.xlsx]

## Sheet: Hoja1
	S2 Table. Ancient and modern populations from the literature used to population comparisons. Chronology, population acronym, number of individuals, and source reference are shown.
	Population	Chronology	Acronym	N	Source
	Los Cascajos (Navarre)	Neolithic (6,185-5,185 BP)	LC	27	Hervella et al. 2012. Ancient DNA from hunter-gatherer and farmer groups from Northern Spain supports a random dispersion model for the Neolithic expansion into Europe. PLoS One 7(4):e34417.
	Paternanbidea (Navarre)	Neolithic (6,090-5,960 BP)	PA	9	Hervella et al. 2012. Ancient DNA from hunter-gatherer and farmer groups from Northern Spain supports a random dispersion model for the Neolithic expansion into Europe. PLoS One 7(4):e34417.
	Camí de Can Grau (Catalonia)	Neolithic (5,500 BP)	C1	10	Sampietro et al. 2007. Palaeogenetic evidence supports a dual model of Neolithic spreading into Europe. Proc R Soc B 274:2161-2167.
	San Juan Ante Portam Latinam (Alava, Basque Country)	Neolithic (5,070-5,020 BP)	SJ	61	Izagirre et al. 1999. An mtDNA Analysis in Ancient Basque Populations: Implications for Haplogroup V as a Marker for a Major Paleolithic Expansion from Southwestern Europ. Am J Hum Genet 65(1):199-207.
	Pico Ramos (Bizkay, Basque Country)	Chalcolithic (4,100-4,790 BP)	PR	24	Azualde et al. 2005. Temporal mitochondrial DNA variation in the Basque Country: influence of post-neolithic events. Ann Hum Genet 69(Pt 6):665-679.
	Longar (Navarre)	Chalcolithic (4,450-4,580 BP)	LO	27	Azualde et al. 2005. Temporal mitochondrial DNA variation in the Basque Country: influence of post-neolithic events. Ann Hum Genet 69(Pt 6):665-679.
	El Mirador Cave (Atapuerca)	Chalcolithic (4,760-4,200 BP)	AT	19	Gómez-Sánchez et al. 2014. Mitochondrial DNA from El Mirador Cave (Atapuerca, Spain) Reveals the Heterogeneity of Chalcolithic Populations. PLoS One 9(8): e105105.
	Girona (Catalonia)	Pre-Roman (6th-2th centuries BC)	C2	14	Sampietro et al. 2005. The Genetics of the Pre-Roman Iberian Peninsula: A mtDNA Study of Ancient Iberians. Ann Hum Genet 69:535-548.
	Aldaieta	(6th-7th centuries AD)	AL	34	Azualde et al. 2006. Insights into the "isolation" of the Basques: mtDNA lineages from the historical site of Aldaieta (6th-7th centuries AD). Am J Phys Anthropol 130(3):394-404.
	Alava	Modern	ALA	30	Cardoso et al. 2012. Mitochondrial DNA control region variation in an autochthonous Basque population sample from the Basque Country. Forensic Sci Int Genet 6: e106-108.
	Gipuzkoa	Modern	GIP	34
	Biscay	Modern	BIZ	42
	Navarre	Modern	NAE	100	GenBank AN. JX294751-JX294850
