# Supplementary material for: Mitochondrial DNA Reveals the Trace of the Ancient Settlers of a Violently Devastated Late Bronze and Iron Ages Village
Source: PLoS One. 2016 May 13;11(5):e0155342. doi: 10.1371/journal.pone.0155342 (PMC4866787; doi:10.1371/journal.pone.0155342)
Supplement: S3 Table — Type of sample (adult or child), DNA concentration (ng/μl) and inhibition level (IPC) for each sample are shown. (XLSX) [file pone.0155342.s007.xlsx]

## Sheet: Hoja1
	S3 Table. Quantitative PCR (qPCR) results for La Hoya samples. Type of sample (adult or child), DNA concentration (ng/µl), and inhibition level (IPC) for each sample are shown.
	Sample ID	Type of sample	Extraction results
			ng/µl	IPC
	LHY063	Tooth (adult)	0.0060*	29.00
	LHY073	Tooth (adult)	0.0454	27.50
	LHY097	Femur (child)	0.0073*	39.68
	LHY099	Femur (child)	0.0510	28.36
	LHY104	Femur (child)	Undetermined	Undetermined
	LHY106	Femur (child)	Undetermined	Undetermined
	LHY112	Tooth (adult)	0.0030*	28.50
	LHY136	Tooth (adult)	0.0001*	27.50
	LHY142	Tooth (adult)	0.0536	27.56
	LHY108	Femur (adult)	0.0029*	28.08
	LHY158	Femur (adult)	0	28.98
	LHY161	Femur (child)	Undetermined	Undetermined
	LHY162	Femur (child)	Undetermined	Undetermined
	LHY163	Femur (child)	0.0968	28.31
	LHY169	Femur (child)	0.0015*	27.83
	LHY170	Femur (child)	Undetermined	Undetermined
	LHY171	Femur (child)	Undetermined	29.14
	LHY175	Femur (child)	Undetermined	Undetermined
	LHY181	Femur (child)	0.2010	30.62
	LHY185	Skull fragment (child)	Undetermined	Undetermined
	LHY186	Femur (child)	Undetermined	Undetermined
	LHY188	Femur (child)	Undetermined	Undetermined
	LHY208	Femur (child)	Undetermined	Undetermined
	LHY213	Femur (child)	0.0409	29.09
	LHY223	Skull fragment (adult)	Undetermined	37.33
	LHY227	Femur (child)	Undetermined	Undetermined
	LHY235	Femur (child)	Undetermined	Undetermined
	LHY236	Femur (child)	Undetermined	Undetermined
	LHY244	Femur (child)	0.0211*	28.96
	LHY245	Femur (child)	Undetermined	Undetermined
	LHY247	Femur (child)	Undetermined	29.07
	LHY249	Femur (child)	0.0034*	29.98
	LHY253	Femur (child)	Undetermined	Undetermined
	LHY257	Femur (child)	Undetermined	28.12
	LHY258	Femur (child)	Undetermined	Undetermined
	LHY259	Humerus (child)	Undetermined	Undetermined
	LHY260	Femur (child)	Undetermined	Undetermined
	LHY261	Femur (child)	Undetermined	38.96
	LHY263	Femur (child)	Undetermined	Undetermined
	LHY268	Femur (child)	0.0137*	Undetermined
	LHY269	Humerus (child)	Undetermined	Undetermined
	*Quantities below the detection limit of QuantifilerTM Human Quantification kit (≤0.023 ng/µl) were not considered as accurate.
	This bone shows a degree of fragmentation that difficults its classification but the most likely classification is "humerus".
