# Supplementary material for: Mitochondrial DNA Reveals the Trace of the Ancient Settlers of a Violently Devastated Late Bronze and Iron Ages Village
Source: PLoS One. 2016 May 13;11(5):e0155342. doi: 10.1371/journal.pone.0155342 (PMC4866787; doi:10.1371/journal.pone.0155342)
Supplement: S6 Table — Genetic diversity (H) is shown. (XLSX) [file pone.0155342.s010.xlsx]

## Sheet: Hoja1
	S6 Table. Genetic distances based on Fst values (below the diagonal) with correspondig p values (above the diagonal; significance level = 0.005 after Bonferroni correction). Genetic diversity (H) is shown. Significant p values are shown in bold type.
		AL*	LG	GIP	BIZ	NAV
	AL*	.	0.0180 ± 0.0015	0.0024 ± 0.0004	0.0009 ± 0.0003	0.0000 ± 0.0000
	LG	0.0099	.	0.0034 ± 0.0006	0.0048 ± 0.0006	0.0017 ± 0.0004
	GIP	0.0754	0.0765	.	0.8500 ± 0.0039	0.0002 ± 0.0001
	BIZ	0.0724	0.0696	-0.0170	.	0.0002 ± 0.0001
	NAV	0.0400	0.0236	0.1071	0.1039	.
	H	0.9825 ± 0.0068	0.9882 ± 0.0064	0.9768 ± 0.0139	0.9803 ± 0.0144	0.9687 ± 0.0072
	*AL includes Alava population sample from the present study and Alava from Cardoso et al. (2012).
